# Supplementary material for: Homeostatic cytokines reciprocally modulate the emergence of prenatal effector PLZF+CD4+ T cells in humans
Source: JCI Insight. 2023 Nov 22;8(22):e164672. doi: 10.1172/jci.insight.164672 (PMC10721317; doi:10.1172/jci.insight.164672)
Supplement: Supporting data values [file jciinsight-8-164672-s195.xlsx]

## Sheet: Fig 2b
Sample_Code	Stim_Condition	Tissue	PLZF	Cytokine	Percent_Cytokine_Positive	Average
2127	nostim	MLN	PLZF-	IFNg	0	0.0165
2127	nostim	MLN	PLZF-	IFNg	0.033
2126	nostim	MLN	PLZF-	IFNg	3.55	2.995
2126	nostim	MLN	PLZF-	IFNg	2.44
2124	nostim	MLN	PLZF-	IFNg	0.88	1.225
2124	nostim	MLN	PLZF-	IFNg	1.57
2123	nostim	MLN	PLZF-	IFNg	0.37	1.43
2123	nostim	MLN	PLZF-	IFNg	2.49
2134	nostim	MLN	PLZF-	IFNg	0.021	0.416
2134	nostim	MLN	PLZF-	IFNg	0.063
2134	nostim	MLN	PLZF-	IFNg	0.71
2134	nostim	MLN	PLZF-	IFNg	0.87
2135	nostim	MLN	PLZF-	IFNg	1.35	1.405
2135	nostim	MLN	PLZF-	IFNg	1.46
2201	nostim	MLN	PLZF-	IFNg	0.11	0.11
2202	nostim	MLN	PLZF-	IFNg	0.33	0.33
2206	nostim	MLN	PLZF-	IFNg	0.3	0.3
2127	nostim	MLN	PLZF+	IFNg	0	0
2127	nostim	MLN	PLZF+	IFNg	0
2126	nostim	MLN	PLZF+	IFNg	0.93	1.055
2126	nostim	MLN	PLZF+	IFNg	1.18
2124	nostim	MLN	PLZF+	IFNg	2.22	3.86
2124	nostim	MLN	PLZF+	IFNg	5.5
2123	nostim	MLN	PLZF+	IFNg	5.67	4.215
2123	nostim	MLN	PLZF+	IFNg	2.76
2134	nostim	MLN	PLZF+	IFNg	0.3	0.9675
2134	nostim	MLN	PLZF+	IFNg	0.47
2134	nostim	MLN	PLZF+	IFNg	1.41
2134	nostim	MLN	PLZF+	IFNg	1.69
2135	nostim	MLN	PLZF+	IFNg	0.63	0.815
2135	nostim	MLN	PLZF+	IFNg	1
2201	nostim	MLN	PLZF+	IFNg	0	0
2202	nostim	MLN	PLZF+	IFNg	3.43	3.43
2206	nostim	MLN	PLZF+	IFNg	2.37	2.37
2127	nostim	SI	PLZF-	IFNg	0.00947	0.00237
2127	nostim	SI	PLZF-	IFNg	0
2127	nostim	SI	PLZF-	IFNg	0
2127	nostim	SI	PLZF-	IFNg	0
2126	nostim	SI	PLZF-	IFNg	0.29	0.22
2126	nostim	SI	PLZF-	IFNg	0.15
2124	nostim	SI	PLZF-	IFNg	0.41	0.2135
2124	nostim	SI	PLZF-	IFNg	0.017
2123	nostim	SI	PLZF-	IFNg	0.02	0.0595
2123	nostim	SI	PLZF-	IFNg	0.099
2134	nostim	SI	PLZF-	IFNg	0.00538	0.10769
2134	nostim	SI	PLZF-	IFNg	0.21
2135	nostim	SI	PLZF-	IFNg	0.54	0.38
2135	nostim	SI	PLZF-	IFNg	0.22
2201	nostim	SI	PLZF-	IFNg	1.78	1.78
2202	nostim	SI	PLZF-	IFNg	1.54	1.54
2206	nostim	SI	PLZF-	IFNg	0.1	0.1
2127	nostim	SI	PLZF+	IFNg	0.00704	0.0138
2127	nostim	SI	PLZF+	IFNg	0.016
2127	nostim	SI	PLZF+	IFNg	0.015
2127	nostim	SI	PLZF+	IFNg	0.017
2126	nostim	SI	PLZF+	IFNg	0	0.05
2126	nostim	SI	PLZF+	IFNg	0.1
2124	nostim	SI	PLZF+	IFNg	0.73	0.365
2124	nostim	SI	PLZF+	IFNg	0
2123	nostim	SI	PLZF+	IFNg	0.031	0.0475
2123	nostim	SI	PLZF+	IFNg	0.064
2134	nostim	SI	PLZF+	IFNg	0.018	0.089
2134	nostim	SI	PLZF+	IFNg	0.16
2135	nostim	SI	PLZF+	IFNg	0.016	0.093
2135	nostim	SI	PLZF+	IFNg	0.17
2201	nostim	SI	PLZF+	IFNg	1.98	1.98
2202	nostim	SI	PLZF+	IFNg	2.14	2.14
2206	nostim	SI	PLZF+	IFNg	0.085	0.085
2208	nostim	SI	PLZF+	IFNg	2.55	2.55
2216	nostim	SI	PLZF+	IFNg	0.6	0.6
2301	nostim	SI	PLZF+	IFNg	0.55	0.55
2208	nostim	SI	PLZF-	IFNg	2.26	2.26
2216	nostim	SI	PLZF-	IFNg	0.57	0.57
2301	nostim	SI	PLZF-	IFNg	0.73	0.73
2208	nostim	MLN	PLZF+	IFNg	3.48	3.48
2208	nostim	MLN	PLZF+	IFNg	7.29	7.29
2301	nostim	MLN	PLZF+	IFNg	2.96	2.96
2301	nostim	MLN	PLZF+	IFNg	1.01	1.01
2208	nostim	MLN	PLZF-	IFNg	5.38	5.38
2208	nostim	MLN	PLZF-	IFNg	2.11	2.11
2301	nostim	MLN	PLZF-	IFNg	0.21	0.21
2301	nostim	MLN	PLZF-	IFNg	0.35	0.35
2127	IL12-IL18	MLN	PLZF-	IFNg	0.71	0.71
2126	IL12-IL18	MLN	PLZF-	IFNg	1.74	1.74
2124	IL12-IL18	MLN	PLZF-	IFNg	4.41	4.41
2123	IL12-IL18	MLN	PLZF-	IFNg	3.5	3.5
2134	IL12-IL18	MLN	PLZF-	IFNg	3.45	3.2
2134	IL12-IL18	MLN	PLZF-	IFNg	2.95
2135	IL12-IL18	MLN	PLZF-	IFNg	3.93	4.19
2135	IL12-IL18	MLN	PLZF-	IFNg	4.45
2201	IL12-IL18	MLN	PLZF-	IFNg	1.79	1.79
2202	IL12-IL18	MLN	PLZF-	IFNg	0.81	0.81
2206	IL12-IL18	MLN	PLZF-	IFNg	4.51	4.51
2207	IL12-IL18	MLN	PLZF-	IFNg	2.4	2.4
2127	IL12-IL18	MLN	PLZF+	IFNg	18.4	18.4
2126	IL12-IL18	MLN	PLZF+	IFNg	24.3	24.3
2124	IL12-IL18	MLN	PLZF+	IFNg	23.9	23.9
2123	IL12-IL18	MLN	PLZF+	IFNg	16.2	16.2
2134	IL12-IL18	MLN	PLZF+	IFNg	11.6	11.9
2134	IL12-IL18	MLN	PLZF+	IFNg	12.2
2135	IL12-IL18	MLN	PLZF+	IFNg	8.65	8.56
2135	IL12-IL18	MLN	PLZF+	IFNg	8.47
2201	IL12-IL18	MLN	PLZF+	IFNg	17	17
2202	IL12-IL18	MLN	PLZF+	IFNg	11.8	11.8
2206	IL12-IL18	MLN	PLZF+	IFNg	25.5	25.5
2207	IL12-IL18	MLN	PLZF+	IFNg	24	24
2127	IL12-IL18	SI	PLZF-	IFNg	8.52	8.285
2127	IL12-IL18	SI	PLZF-	IFNg	8.05
2126	IL12-IL18	SI	PLZF-	IFNg	23.2	23.2
2124	IL12-IL18	SI	PLZF-	IFNg	8.07	8.07
2123	IL12-IL18	SI	PLZF-	IFNg	16.8	16.8
2134	IL12-IL18	SI	PLZF-	IFNg	21.3	21.3
2135	IL12-IL18	SI	PLZF-	IFNg	20.1	20.1
2201	IL12-IL18	SI	PLZF-	IFNg	33.8	33.8
2202	IL12-IL18	SI	PLZF-	IFNg	26.3	26.3
2206	IL12-IL18	SI	PLZF-	IFNg	16.4	16.4
2207	IL12-IL18	SI	PLZF-	IFNg	24.9	24.9
2127	IL12-IL18	SI	PLZF+	IFNg	35.5	35.55
2127	IL12-IL18	SI	PLZF+	IFNg	35.6
2126	IL12-IL18	SI	PLZF+	IFNg	34.5	34.5
2124	IL12-IL18	SI	PLZF+	IFNg	18.8	18.8
2123	IL12-IL18	SI	PLZF+	IFNg	30.9	30.9
2134	IL12-IL18	SI	PLZF+	IFNg	30.4	30.4
2135	IL12-IL18	SI	PLZF+	IFNg	32.5	32.5
2201	IL12-IL18	SI	PLZF+	IFNg	48.2	48.2
2202	IL12-IL18	SI	PLZF+	IFNg	67.2	67.2
2206	IL12-IL18	SI	PLZF+	IFNg	18.5	18.5
2207	IL12-IL18	SI	PLZF+	IFNg	53.5	53.5
2208	IL12-IL18	SI	PLZF+	IFNg	9.59	9.59
2216	IL12-IL18	SI	PLZF+	IFNg	5.08	5.08
2301	IL12-IL18	SI	PLZF+	IFNg	6.83	6.83
2208	IL12-IL18	SI	PLZF-	IFNg	4.22	4.22
2216	IL12-IL18	SI	PLZF-	IFNg	2.06	2.06
2301	IL12-IL18	SI	PLZF-	IFNg	2.48	2.48
2208	IL12-IL18	MLN	PLZF+	IFNg	12.3	12.3
2208	IL12-IL18	MLN	PLZF+	IFNg	15.5	15.5
2301	IL12-IL18	MLN	PLZF+	IFNg	6.57	6.57
2301	IL12-IL18	MLN	PLZF+	IFNg	9.01	9.01
2208	IL12-IL18	MLN	PLZF-	IFNg	5.18	5.18
2208	IL12-IL18	MLN	PLZF-	IFNg	7.37	7.37
2301	IL12-IL18	MLN	PLZF-	IFNg	3.54	3.54
2301	IL12-IL18	MLN	PLZF-	IFNg	6.02	6.02
2127	CD3-CD28	MLN	PLZF-	IFNg	1.29	1.29
2126	CD3-CD28	MLN	PLZF-	IFNg	21.1	21.1
2124	CD3-CD28	MLN	PLZF-	IFNg	0.81	0.81
2123	CD3-CD28	MLN	PLZF-	IFNg	0.84	0.84
2134	CD3-CD28	MLN	PLZF-	IFNg	0.64	0.615
2134	CD3-CD28	MLN	PLZF-	IFNg	0.59
2135	CD3-CD28	MLN	PLZF-	IFNg	4.81	5.065
2135	CD3-CD28	MLN	PLZF-	IFNg	5.32
2201	CD3-CD28	MLN	PLZF-	IFNg	0.89	0.89
2202	CD3-CD28	MLN	PLZF-	IFNg	0.9	0.9
2206	CD3-CD28	MLN	PLZF-	IFNg	1.2	1.2
2207	CD3-CD28	MLN	PLZF-	IFNg	0.94	0.94
2127	CD3-CD28	MLN	PLZF+	IFNg	21.5	21.5
2126	CD3-CD28	MLN	PLZF+	IFNg	9.06	9.06
2124	CD3-CD28	MLN	PLZF+	IFNg	12.4	12.4
2123	CD3-CD28	MLN	PLZF+	IFNg	9.08	9.08
2134	CD3-CD28	MLN	PLZF+	IFNg	1.99	2.315
2134	CD3-CD28	MLN	PLZF+	IFNg	2.64
2135	CD3-CD28	MLN	PLZF+	IFNg	2.27	3.005
2135	CD3-CD28	MLN	PLZF+	IFNg	3.74
2201	CD3-CD28	MLN	PLZF+	IFNg	5.39	5.39
2202	CD3-CD28	MLN	PLZF+	IFNg	6.92	6.92
2206	CD3-CD28	MLN	PLZF+	IFNg	5.9	5.9
2207	CD3-CD28	MLN	PLZF+	IFNg	3.72	3.72
2127	CD3-CD28	SI	PLZF-	IFNg	20.9	19.15
2127	CD3-CD28	SI	PLZF-	IFNg	17.4
2126	CD3-CD28	SI	PLZF-	IFNg	6.9	6.9
2124	CD3-CD28	SI	PLZF-	IFNg	2.33	2.33
2123	CD3-CD28	SI	PLZF-	IFNg	7.58	7.58
2134	CD3-CD28	SI	PLZF-	IFNg	16.4	16.4
2135	CD3-CD28	SI	PLZF-	IFNg	6.05	6.05
2201	CD3-CD28	SI	PLZF-	IFNg	6.44	6.44
2202	CD3-CD28	SI	PLZF-	IFNg	1.58	1.58
2206	CD3-CD28	SI	PLZF-	IFNg	2.09	2.09
2207	CD3-CD28	SI	PLZF-	IFNg	3.72	3.72
2127	CD3-CD28	SI	PLZF+	IFNg	58	57.75
2127	CD3-CD28	SI	PLZF+	IFNg	57.5
2126	CD3-CD28	SI	PLZF+	IFNg	45.3	45.3
2124	CD3-CD28	SI	PLZF+	IFNg	7.74	7.74
2123	CD3-CD28	SI	PLZF+	IFNg	15.5	15.5
2134	CD3-CD28	SI	PLZF+	IFNg	21.5	21.5
2135	CD3-CD28	SI	PLZF+	IFNg	5.99	5.99
2201	CD3-CD28	SI	PLZF+	IFNg	22.5	22.5
2202	CD3-CD28	SI	PLZF+	IFNg	8.01	8.01
2206	CD3-CD28	SI	PLZF+	IFNg	3.31	3.31
2207	CD3-CD28	SI	PLZF+	IFNg	13.7	13.7
2208	CD3-CD28	SI	PLZF+	IFNg	5.25	5.25
2216	CD3-CD28	SI	PLZF+	IFNg	4.87	4.87
2301	CD3-CD28	SI	PLZF+	IFNg	3.49	3.49
2208	CD3-CD28	SI	PLZF-	IFNg	4.5	4.5
2216	CD3-CD28	SI	PLZF-	IFNg	2.17	2.17
2301	CD3-CD28	SI	PLZF-	IFNg	1.11	1.11
2208	CD3-CD28	MLN	PLZF+	IFNg	7.46	7.46
2208	CD3-CD28	MLN	PLZF+	IFNg	10.6	10.6
2301	CD3-CD28	MLN	PLZF+	IFNg	6.13	6.13
2301	CD3-CD28	MLN	PLZF+	IFNg	6.43	6.43
2208	CD3-CD28	MLN	PLZF-	IFNg	5.09	5.09
2208	CD3-CD28	MLN	PLZF-	IFNg	8.49	8.49
2301	CD3-CD28	MLN	PLZF-	IFNg	0.96	0.96
2301	CD3-CD28	MLN	PLZF-	IFNg	2.09	2.09

## Sheet: Fig 2d
Sample_Code	Stim_Condition	Tissue	PLZF	Cytokine	Percent_Cytokine_Positive	Average
2127	CD3-CD28	MLN	PLZF-	IL4	2.14	2.14
2126	CD3-CD28	MLN	PLZF-	IL4	0.68	0.68
2134	CD3-CD28	MLN	PLZF-	IL4	8.42	8.355
2134	CD3-CD28	MLN	PLZF-	IL4	8.29
2135	CD3-CD28	MLN	PLZF-	IL4	11.6	10.9
2135	CD3-CD28	MLN	PLZF-	IL4	10.2
2136	CD3-CD28	MLN	PLZF-	IL4	3.84	3.84
2127	CD3-CD28	MLN	PLZF+	IL4	3.7	3.7
2126	CD3-CD28	MLN	PLZF+	IL4	2.26	2.26
2134	CD3-CD28	MLN	PLZF+	IL4	4.87	4.83
2134	CD3-CD28	MLN	PLZF+	IL4	4.79
2135	CD3-CD28	MLN	PLZF+	IL4	9.81	9.07
2135	CD3-CD28	MLN	PLZF+	IL4	8.33
2136	CD3-CD28	MLN	PLZF+	IL4	1.6	1.6
2127	CD3-CD28	SI	PLZF-	IL4	29.1	28.65
2127	CD3-CD28	SI	PLZF-	IL4	28.2
2126	CD3-CD28	SI	PLZF-	IL4	14.2	14.2
2134	CD3-CD28	SI	PLZF-	IL4	8.9	8.9
2135	CD3-CD28	SI	PLZF-	IL4	12.4	12.4
2136	CD3-CD28	SI	PLZF-	IL4	13.6	13.6
2127	CD3-CD28	SI	PLZF+	IL4	9.14	8.765
2127	CD3-CD28	SI	PLZF+	IL4	8.39
2126	CD3-CD28	SI	PLZF+	IL4	6.87	6.87
2134	CD3-CD28	SI	PLZF+	IL4	2.87	2.87
2135	CD3-CD28	SI	PLZF+	IL4	6.53	6.53
2136	CD3-CD28	SI	PLZF+	IL4	4.02	4.02
2127	IL33-IL2	MLN	PLZF-	IL4	1.59	1.59
2126	IL33-IL2	MLN	PLZF-	IL4	0.76	0.76
2124	IL33-IL2	MLN	PLZF-	IL4	2.18	2.18
2123	IL33-IL2	MLN	PLZF-	IL4	1.84	1.84
2134	IL33-IL2	MLN	PLZF-	IL4	3.27	3.475
2134	IL33-IL2	MLN	PLZF-	IL4	3.68
2135	IL33-IL2	MLN	PLZF-	IL4	10.8	12.3
2135	IL33-IL2	MLN	PLZF-	IL4	13.8
2136	IL33-IL2	MLN	PLZF-	IL4	3.79	3.79
2127	IL33-IL2	MLN	PLZF+	IL4	0.45	0.45
2126	IL33-IL2	MLN	PLZF+	IL4	0.39	0.39
2124	IL33-IL2	MLN	PLZF+	IL4	1.48	1.48
2123	IL33-IL2	MLN	PLZF+	IL4	0.91	0.91
2134	IL33-IL2	MLN	PLZF+	IL4	0.54	0.885
2134	IL33-IL2	MLN	PLZF+	IL4	1.23
2135	IL33-IL2	MLN	PLZF+	IL4	9.64	9.575
2135	IL33-IL2	MLN	PLZF+	IL4	9.51
2136	IL33-IL2	MLN	PLZF+	IL4	4.2	4.2
2127	IL33-IL2	SI	PLZF-	IL4	12	11.75
2127	IL33-IL2	SI	PLZF-	IL4	11.5
2126	IL33-IL2	SI	PLZF-	IL4	9.25	9.25
2124	IL33-IL2	SI	PLZF-	IL4	3.86	3.86
2123	IL33-IL2	SI	PLZF-	IL4	4.33	4.33
2134	IL33-IL2	SI	PLZF-	IL4	7.21	7.21
2135	IL33-IL2	SI	PLZF-	IL4	11.8	11.8
2136	IL33-IL2	SI	PLZF-	IL4	8.38	8.38
2127	IL33-IL2	SI	PLZF+	IL4	0.85	0.79
2127	IL33-IL2	SI	PLZF+	IL4	0.73
2126	IL33-IL2	SI	PLZF+	IL4	1.14	1.14
2124	IL33-IL2	SI	PLZF+	IL4	0.96	0.96
2123	IL33-IL2	SI	PLZF+	IL4	0.5	0.5
2134	IL33-IL2	SI	PLZF+	IL4	0.97	0.97
2135	IL33-IL2	SI	PLZF+	IL4	4.16	4.16
2136	IL33-IL2	SI	PLZF+	IL4	2.17	2.17
2127	IL33-IL2_CD3-CD28	MLN	PLZF-	IL4	1.84	1.84
2126	IL33-IL2_CD3-CD28	MLN	PLZF-	IL4	0.53	0.53
2124	IL33-IL2_CD3-CD28	MLN	PLZF-	IL4	2.19	2.19
2123	IL33-IL2_CD3-CD28	MLN	PLZF-	IL4	1.22	1.22
2134	IL33-IL2_CD3-CD28	MLN	PLZF-	IL4	5.76	5.77
2134	IL33-IL2_CD3-CD28	MLN	PLZF-	IL4	5.78
2135	IL33-IL2_CD3-CD28	MLN	PLZF-	IL4	8.66	8.465
2135	IL33-IL2_CD3-CD28	MLN	PLZF-	IL4	8.27
2136	IL33-IL2_CD3-CD28	MLN	PLZF-	IL4	3.83	3.83
2127	IL33-IL2_CD3-CD28	MLN	PLZF+	IL4	3.91	3.91
2126	IL33-IL2_CD3-CD28	MLN	PLZF+	IL4	3.93	3.93
2124	IL33-IL2_CD3-CD28	MLN	PLZF+	IL4	3.2	3.2
2123	IL33-IL2_CD3-CD28	MLN	PLZF+	IL4	1.96	1.96
2134	IL33-IL2_CD3-CD28	MLN	PLZF+	IL4	5.36	5.56
2134	IL33-IL2_CD3-CD28	MLN	PLZF+	IL4	5.76
2135	IL33-IL2_CD3-CD28	MLN	PLZF+	IL4	11.9	9.005
2135	IL33-IL2_CD3-CD28	MLN	PLZF+	IL4	6.11
2136	IL33-IL2_CD3-CD28	MLN	PLZF+	IL4	1.85	1.85
2127	IL33-IL2_CD3-CD28	SI	PLZF-	IL4	23.5	22.8
2127	IL33-IL2_CD3-CD28	SI	PLZF-	IL4	22.1
2126	IL33-IL2_CD3-CD28	SI	PLZF-	IL4	11.9	11.9
2124	IL33-IL2_CD3-CD28	SI	PLZF-	IL4	4	4
2123	IL33-IL2_CD3-CD28	SI	PLZF-	IL4	11.6	11.6
2134	IL33-IL2_CD3-CD28	SI	PLZF-	IL4	9.22	9.22
2135	IL33-IL2_CD3-CD28	SI	PLZF-	IL4	11.3	11.3
2136	IL33-IL2_CD3-CD28	SI	PLZF-	IL4	13.8	13.8
2127	IL33-IL2_CD3-CD28	SI	PLZF+	IL4	9.45	8.825
2127	IL33-IL2_CD3-CD28	SI	PLZF+	IL4	8.2
2126	IL33-IL2_CD3-CD28	SI	PLZF+	IL4	6.91	6.91
2124	IL33-IL2_CD3-CD28	SI	PLZF+	IL4	1.99	1.99
2123	IL33-IL2_CD3-CD28	SI	PLZF+	IL4	1.81	1.81
2134	IL33-IL2_CD3-CD28	SI	PLZF+	IL4	3.96	3.96
2135	IL33-IL2_CD3-CD28	SI	PLZF+	IL4	6.44	6.44
2136	IL33-IL2_CD3-CD28	SI	PLZF+	IL4	5.7	5.7
2127	nostim	MLN	PLZF-	IL4	3.25	3.25
2126	nostim	MLN	PLZF-	IL4	4.77	4.77
2124	nostim	MLN	PLZF-	IL4	3.9	3.9
2123	nostim	MLN	PLZF-	IL4	3.7	3.7
2134	nostim	MLN	PLZF-	IL4	7.29	7.765
2134	nostim	MLN	PLZF-	IL4	8.24
2135	nostim	MLN	PLZF-	IL4	14.2	14.2
2136	nostim	MLN	PLZF-	IL4	5.84	5.84
2127	nostim	MLN	PLZF+	IL4	0.82	0.82
2126	nostim	MLN	PLZF+	IL4	0.95	0.95
2124	nostim	MLN	PLZF+	IL4	0.82	0.82
2123	nostim	MLN	PLZF+	IL4	0.64	0.64
2134	nostim	MLN	PLZF+	IL4	1.61	1.63
2134	nostim	MLN	PLZF+	IL4	1.65
2135	nostim	MLN	PLZF+	IL4	8.27	8.27
2136	nostim	MLN	PLZF+	IL4	6.52	6.52
2127	nostim	SI	PLZF-	IL4	13.5	13.5
2126	nostim	SI	PLZF-	IL4	10.3	10.3
2124	nostim	SI	PLZF-	IL4	7.85	7.85
2123	nostim	SI	PLZF-	IL4	8.15	8.15
2134	nostim	SI	PLZF-	IL4	7.68	7.68
2135	nostim	SI	PLZF-	IL4	12.4	12.4
2136	nostim	SI	PLZF-	IL4	9.78	9.78
2127	nostim	SI	PLZF+	IL4	1.18	1.18
2126	nostim	SI	PLZF+	IL4	0.7	0.7
2124	nostim	SI	PLZF+	IL4	1.54	1.54
2123	nostim	SI	PLZF+	IL4	1.4	1.4
2134	nostim	SI	PLZF+	IL4	0.44	0.44
2135	nostim	SI	PLZF+	IL4	5.4	5.4
2136	nostim	SI	PLZF+	IL4	1.62	1.62

## Sheet: Fig 2e
Sample_Code	Stim_Condition	Tissue	PLZF	Cytokine	Percent_Cytokine_Positive	Average
2127	CD3-CD28	MLN	PLZF-	IL13	0.68	0.68
2126	CD3-CD28	MLN	PLZF-	IL13	0.65	0.65
2134	CD3-CD28	MLN	PLZF-	IL13	0.59	0.65
2134	CD3-CD28	MLN	PLZF-	IL13	0.71
2135	CD3-CD28	MLN	PLZF-	IL13	1.12	0.98
2135	CD3-CD28	MLN	PLZF-	IL13	0.84
2136	CD3-CD28	MLN	PLZF-	IL13	0.15	0.15
2021	CD3-CD28	MLN	PLZF-	IL13	5.8	5.8
2022	CD3-CD28	MLN	PLZF-	IL13	0.46	0.46
2206	CD3-CD28	MLN	PLZF-	IL13	0.053	0.053
2207	CD3-CD28	MLN	PLZF-	IL13	0.14	0.14
2127	CD3-CD28	MLN	PLZF+	IL13	12.7	12.7
2126	CD3-CD28	MLN	PLZF+	IL13	4.53	4.53
2134	CD3-CD28	MLN	PLZF+	IL13	1.83	1.915
2134	CD3-CD28	MLN	PLZF+	IL13	2
2135	CD3-CD28	MLN	PLZF+	IL13	3.74	3.955
2135	CD3-CD28	MLN	PLZF+	IL13	4.17
2136	CD3-CD28	MLN	PLZF+	IL13	1.6	1.6
2021	CD3-CD28	MLN	PLZF+	IL13	9.74	9.74
2022	CD3-CD28	MLN	PLZF+	IL13	1.83	1.83
2206	CD3-CD28	MLN	PLZF+	IL13	1.56	1.56
2207	CD3-CD28	MLN	PLZF+	IL13	1.05	1.05
2127	CD3-CD28	SI	PLZF-	IL13	21.3	21.05
2127	CD3-CD28	SI	PLZF-	IL13	20.8
2126	CD3-CD28	SI	PLZF-	IL13	14.1	14.1
2134	CD3-CD28	SI	PLZF-	IL13	3.1	3.1
2135	CD3-CD28	SI	PLZF-	IL13	3.11	3.11
2136	CD3-CD28	SI	PLZF-	IL13	0.27	0.27
2021	CD3-CD28	SI	PLZF-	IL13	1.32	1.32
2022	CD3-CD28	SI	PLZF-	IL13	2.51	2.51
2206	CD3-CD28	SI	PLZF-	IL13	0.97	0.97
2207	CD3-CD28	SI	PLZF-	IL13	3.09	3.09
2127	CD3-CD28	SI	PLZF+	IL13	48.4	47.8
2127	CD3-CD28	SI	PLZF+	IL13	47.2
2126	CD3-CD28	SI	PLZF+	IL13	25.5	25.5
2134	CD3-CD28	SI	PLZF+	IL13	3.02	3.02
2135	CD3-CD28	SI	PLZF+	IL13	4.45	4.45
2136	CD3-CD28	SI	PLZF+	IL13	0.34	0.34
2021	CD3-CD28	SI	PLZF+	IL13	2.52	2.52
2022	CD3-CD28	SI	PLZF+	IL13	7.42	7.42
2206	CD3-CD28	SI	PLZF+	IL13	1.23	1.23
2207	CD3-CD28	SI	PLZF+	IL13	3.37	3.37
2127	IL33-IL2	MLN	PLZF-	IL13	0.15	0.15
2126	IL33-IL2	MLN	PLZF-	IL13	0.32	0.32
2124	IL33-IL2	MLN	PLZF-	IL13	0.69	0.69
2123	IL33-IL2	MLN	PLZF-	IL13	0.014	0.014
2134	IL33-IL2	MLN	PLZF-	IL13	0.19	0.225
2134	IL33-IL2	MLN	PLZF-	IL13	0.26
2135	IL33-IL2	MLN	PLZF-	IL13	1.15	1.305
2135	IL33-IL2	MLN	PLZF-	IL13	1.46
2136	IL33-IL2	MLN	PLZF-	IL13	0.047	0.047
2127	IL33-IL2	MLN	PLZF+	IL13	1.83	1.83
2126	IL33-IL2	MLN	PLZF+	IL13	1.18	1.18
2124	IL33-IL2	MLN	PLZF+	IL13	6.3	6.3
2123	IL33-IL2	MLN	PLZF+	IL13	0.15	0.15
2134	IL33-IL2	MLN	PLZF+	IL13	0.27	0.425
2134	IL33-IL2	MLN	PLZF+	IL13	0.58
2135	IL33-IL2	MLN	PLZF+	IL13	3.93	3.105
2135	IL33-IL2	MLN	PLZF+	IL13	2.28
2136	IL33-IL2	MLN	PLZF+	IL13	2.52	2.52
2127	IL33-IL2	SI	PLZF-	IL13	0.86	0.825
2127	IL33-IL2	SI	PLZF-	IL13	0.79
2126	IL33-IL2	SI	PLZF-	IL13	0.78	0.78
2124	IL33-IL2	SI	PLZF-	IL13	0.68	0.68
2123	IL33-IL2	SI	PLZF-	IL13	0.22	0.22
2134	IL33-IL2	SI	PLZF-	IL13	1.32	1.32
2135	IL33-IL2	SI	PLZF-	IL13	0.67	0.67
2136	IL33-IL2	SI	PLZF-	IL13	0.072	0.072
2127	IL33-IL2	SI	PLZF+	IL13	2.21	2.245
2127	IL33-IL2	SI	PLZF+	IL13	2.28
2126	IL33-IL2	SI	PLZF+	IL13	1.98	1.98
2124	IL33-IL2	SI	PLZF+	IL13	1.41	1.41
2123	IL33-IL2	SI	PLZF+	IL13	0.24	0.24
2134	IL33-IL2	SI	PLZF+	IL13	1.55	1.55
2135	IL33-IL2	SI	PLZF+	IL13	1.2	1.2
2136	IL33-IL2	SI	PLZF+	IL13	0.11	0.11
2127	IL33-IL2_CD3-CD28	MLN	PLZF-	IL13	1.01	1.01
2126	IL33-IL2_CD3-CD28	MLN	PLZF-	IL13	0.059	0.059
2124	IL33-IL2_CD3-CD28	MLN	PLZF-	IL13	0.66	0.66
2123	IL33-IL2_CD3-CD28	MLN	PLZF-	IL13	0.18	0.18
2134	IL33-IL2_CD3-CD28	MLN	PLZF-	IL13	1.08	1.105
2134	IL33-IL2_CD3-CD28	MLN	PLZF-	IL13	1.13
2135	IL33-IL2_CD3-CD28	MLN	PLZF-	IL13	1.54	1.5
2135	IL33-IL2_CD3-CD28	MLN	PLZF-	IL13	1.46
2136	IL33-IL2_CD3-CD28	MLN	PLZF-	IL13	0.2	0.2
2021	IL33-IL2_CD3-CD28	MLN	PLZF-	IL13	3.69	3.69
2022	IL33-IL2_CD3-CD28	MLN	PLZF-	IL13	0.61	0.61
2206	IL33-IL2_CD3-CD28	MLN	PLZF-	IL13	0.12	0.12
2207	IL33-IL2_CD3-CD28	MLN	PLZF-	IL13	0.18	0.18
2127	IL33-IL2_CD3-CD28	MLN	PLZF+	IL13	15.2	15.2
2126	IL33-IL2_CD3-CD28	MLN	PLZF+	IL13	4.97	4.97
2124	IL33-IL2_CD3-CD28	MLN	PLZF+	IL13	6.69	6.69
2123	IL33-IL2_CD3-CD28	MLN	PLZF+	IL13	0.79	0.79
2134	IL33-IL2_CD3-CD28	MLN	PLZF+	IL13	2.65	2.33
2134	IL33-IL2_CD3-CD28	MLN	PLZF+	IL13	2.01
2135	IL33-IL2_CD3-CD28	MLN	PLZF+	IL13	1.77	3.07
2135	IL33-IL2_CD3-CD28	MLN	PLZF+	IL13	4.37
2136	IL33-IL2_CD3-CD28	MLN	PLZF+	IL13	1.85	1.85
2021	IL33-IL2_CD3-CD28	MLN	PLZF+	IL13	7.96	7.96
2022	IL33-IL2_CD3-CD28	MLN	PLZF+	IL13	2.61	2.61
2206	IL33-IL2_CD3-CD28	MLN	PLZF+	IL13	1.88	1.88
2207	IL33-IL2_CD3-CD28	MLN	PLZF+	IL13	1.07	1.07
2127	IL33-IL2_CD3-CD28	SI	PLZF-	IL13	24.2	24.05
2127	IL33-IL2_CD3-CD28	SI	PLZF-	IL13	23.9
2126	IL33-IL2_CD3-CD28	SI	PLZF-	IL13	18	18
2124	IL33-IL2_CD3-CD28	SI	PLZF-	IL13	3.24	3.24
2123	IL33-IL2_CD3-CD28	SI	PLZF-	IL13	1.8	1.8
2134	IL33-IL2_CD3-CD28	SI	PLZF-	IL13	6.77	6.77
2135	IL33-IL2_CD3-CD28	SI	PLZF-	IL13	7.85	7.85
2136	IL33-IL2_CD3-CD28	SI	PLZF-	IL13	0.8	0.8
2021	IL33-IL2_CD3-CD28	SI	PLZF-	IL13	3.91	3.91
2022	IL33-IL2_CD3-CD28	SI	PLZF-	IL13	5.12	5.12
2206	IL33-IL2_CD3-CD28	SI	PLZF-	IL13	1.64	1.64
2207	IL33-IL2_CD3-CD28	SI	PLZF-	IL13	4.12	4.12
2127	IL33-IL2_CD3-CD28	SI	PLZF+	IL13	49.1	48.45
2127	IL33-IL2_CD3-CD28	SI	PLZF+	IL13	47.8
2126	IL33-IL2_CD3-CD28	SI	PLZF+	IL13	33.4	33.4
2124	IL33-IL2_CD3-CD28	SI	PLZF+	IL13	6.92	6.92
2123	IL33-IL2_CD3-CD28	SI	PLZF+	IL13	4.21	4.21
2134	IL33-IL2_CD3-CD28	SI	PLZF+	IL13	6.34	6.34
2135	IL33-IL2_CD3-CD28	SI	PLZF+	IL13	11.2	11.2
2136	IL33-IL2_CD3-CD28	SI	PLZF+	IL13	1.18	1.18
2021	IL33-IL2_CD3-CD28	SI	PLZF+	IL13	7.91	7.91
2022	IL33-IL2_CD3-CD28	SI	PLZF+	IL13	11	11
2206	IL33-IL2_CD3-CD28	SI	PLZF+	IL13	1.71	1.71
2207	IL33-IL2_CD3-CD28	SI	PLZF+	IL13	8.06	8.06
2127	nostim	MLN	PLZF-	IL13	0.99	0.99
2126	nostim	MLN	PLZF-	IL13	0.91	0.91
2124	nostim	MLN	PLZF-	IL13	0.3	0.3
2123	nostim	MLN	PLZF-	IL13	0.028	0.028
2134	nostim	MLN	PLZF-	IL13	0.27	0.305
2134	nostim	MLN	PLZF-	IL13	0.34
2135	nostim	MLN	PLZF-	IL13	0.33	0.33
2136	nostim	MLN	PLZF-	IL13	0.045	0.045
2021	nostim	MLN	PLZF-	IL13	0	0
2022	nostim	MLN	PLZF-	IL13	0.076	0.076
2206	nostim	MLN	PLZF-	IL13	0	0
2127	nostim	MLN	PLZF+	IL13	1.78	1.78
2126	nostim	MLN	PLZF+	IL13	1.9	1.9
2124	nostim	MLN	PLZF+	IL13	2.45	2.45
2123	nostim	MLN	PLZF+	IL13	0.96	0.96
2134	nostim	MLN	PLZF+	IL13	0.18	0.35
2134	nostim	MLN	PLZF+	IL13	0.52
2135	nostim	MLN	PLZF+	IL13	0.36	0.36
2136	nostim	MLN	PLZF+	IL13	0	0
2021	nostim	MLN	PLZF+	IL13	0.54	0.54
2022	nostim	MLN	PLZF+	IL13	0.57	0.57
2206	nostim	MLN	PLZF+	IL13	0.2	0.2
2127	nostim	SI	PLZF-	IL13	0.13	0.13
2126	nostim	SI	PLZF-	IL13	0.17	0.17
2124	nostim	SI	PLZF-	IL13	0.045	0.045
2123	nostim	SI	PLZF-	IL13	0.39	0.39
2134	nostim	SI	PLZF-	IL13	0.043	0.043
2135	nostim	SI	PLZF-	IL13	0.059	0.059
2136	nostim	SI	PLZF-	IL13	0.027	0.027
2021	nostim	SI	PLZF-	IL13	0.61	0.61
2022	nostim	SI	PLZF-	IL13	0.36	0.36
2206	nostim	SI	PLZF-	IL13	0	0
2127	nostim	SI	PLZF+	IL13	0.15	0.15
2126	nostim	SI	PLZF+	IL13	0.18	0.18
2124	nostim	SI	PLZF+	IL13	0.042	0.042
2123	nostim	SI	PLZF+	IL13	0.31	0.31
2134	nostim	SI	PLZF+	IL13	0.03	0.03
2135	nostim	SI	PLZF+	IL13	0.11	0.11
2136	nostim	SI	PLZF+	IL13	0.027	0.027
2021	nostim	SI	PLZF+	IL13	0.7	0.7
2022	nostim	SI	PLZF+	IL13	0	0
2206	nostim	SI	PLZF+	IL13	0	0

## Sheet: Fig 2g
Sample_Code	Stim_Condition	Tissue	PLZF	Cytokine	Percent_Cytokine_Positive	Average
2127	CD3-CD28	MLN	PLZF-	IL17	2.97	2.97
2126	CD3-CD28	MLN	PLZF-	IL17	14.2	14.2
2134	CD3-CD28	MLN	PLZF-	IL17	18.4	17.3
2134	CD3-CD28	MLN	PLZF-	IL17	16.2
2135	CD3-CD28	MLN	PLZF-	IL17	27.5	24.25
2135	CD3-CD28	MLN	PLZF-	IL17	21
2136	CD3-CD28	MLN	PLZF-	IL17	2.31	2.31
2137	CD3-CD28	MLN	PLZF-	IL17	0.16	0.36
2137	CD3-CD28	MLN	PLZF-	IL17	0.56
2127	CD3-CD28	MLN	PLZF+	IL17	1.43	1.43
2126	CD3-CD28	MLN	PLZF+	IL17	23.6	23.6
2134	CD3-CD28	MLN	PLZF+	IL17	32.6	31.7
2134	CD3-CD28	MLN	PLZF+	IL17	30.8
2135	CD3-CD28	MLN	PLZF+	IL17	31.3	31.2
2135	CD3-CD28	MLN	PLZF+	IL17	31.1
2136	CD3-CD28	MLN	PLZF+	IL17	3.78	3.78
2137	CD3-CD28	MLN	PLZF+	IL17	0.23	0.75
2137	CD3-CD28	MLN	PLZF+	IL17	1.27
2127	CD3-CD28	SI	PLZF-	IL17	0.85	0.85
2126	CD3-CD28	SI	PLZF-	IL17	0.34	0.34
2134	CD3-CD28	SI	PLZF-	IL17	1.17	1.17
2135	CD3-CD28	SI	PLZF-	IL17	0.93	0.93
2136	CD3-CD28	SI	PLZF-	IL17	0.079	0.079
2137	CD3-CD28	SI	PLZF-	IL17	0.3	0.3
2127	CD3-CD28	SI	PLZF+	IL17	0.26	0.26
2126	CD3-CD28	SI	PLZF+	IL17	0.18	0.18
2134	CD3-CD28	SI	PLZF+	IL17	1.11	1.11
2135	CD3-CD28	SI	PLZF+	IL17	0.77	0.77
2136	CD3-CD28	SI	PLZF+	IL17	0.095	0.095
2137	CD3-CD28	SI	PLZF+	IL17	0.58	0.58
2127	IL12-IL18	MLN	PLZF-	IL17	0.11	0.11
2126	IL12-IL18	MLN	PLZF-	IL17	1.37	1.37
2134	IL12-IL18	MLN	PLZF-	IL17	4.44	4.375
2134	IL12-IL18	MLN	PLZF-	IL17	4.31
2135	IL12-IL18	MLN	PLZF-	IL17	7.49	7.095
2135	IL12-IL18	MLN	PLZF-	IL17	6.7
2136	IL12-IL18	MLN	PLZF-	IL17	0.76	0.76
2137	IL12-IL18	MLN	PLZF-	IL17	0.15	0.103
2137	IL12-IL18	MLN	PLZF-	IL17	0.056
2127	IL12-IL18	MLN	PLZF+	IL17	0.2	0.2
2126	IL12-IL18	MLN	PLZF+	IL17	8.63	8.63
2134	IL12-IL18	MLN	PLZF+	IL17	8.95	10.675
2134	IL12-IL18	MLN	PLZF+	IL17	12.4
2135	IL12-IL18	MLN	PLZF+	IL17	12.9	12.1
2135	IL12-IL18	MLN	PLZF+	IL17	11.3
2136	IL12-IL18	MLN	PLZF+	IL17	0	0
2137	IL12-IL18	MLN	PLZF+	IL17	0.31	0.155
2137	IL12-IL18	MLN	PLZF+	IL17	0
2127	IL12-IL18	SI	PLZF-	IL17	0.24	0.153
2127	IL12-IL18	SI	PLZF-	IL17	0.066
2126	IL12-IL18	SI	PLZF-	IL17	0.085	0.085
2134	IL12-IL18	SI	PLZF-	IL17	0.36	0.36
2135	IL12-IL18	SI	PLZF-	IL17	0.71	0.71
2136	IL12-IL18	SI	PLZF-	IL17	0.11	0.11
2137	IL12-IL18	SI	PLZF-	IL17	0.2	0.2
2127	IL12-IL18	SI	PLZF+	IL17	0.033	0.0235
2127	IL12-IL18	SI	PLZF+	IL17	0.014
2126	IL12-IL18	SI	PLZF+	IL17	0.11	0.11
2134	IL12-IL18	SI	PLZF+	IL17	0.32	0.32
2135	IL12-IL18	SI	PLZF+	IL17	0.72	0.72
2136	IL12-IL18	SI	PLZF+	IL17	0.078	0.078
2137	IL12-IL18	SI	PLZF+	IL17	0.2	0.2
2127	IL23-IL1b	MLN	PLZF-	IL17	0.89	0.89
2126	IL23-IL1b	MLN	PLZF-	IL17	4.68	4.68
2124	IL23-IL1b	MLN	PLZF-	IL17	2.54	2.54
2123	IL23-IL1b	MLN	PLZF-	IL17	3.97	3.97
2134	IL23-IL1b	MLN	PLZF-	IL17	3.94	3.63
2134	IL23-IL1b	MLN	PLZF-	IL17	3.32
2135	IL23-IL1b	MLN	PLZF-	IL17	5.66	5.66
2136	IL23-IL1b	MLN	PLZF-	IL17	0.82	0.82
2137	IL23-IL1b	MLN	PLZF-	IL17	0.016	0.098
2137	IL23-IL1b	MLN	PLZF-	IL17	0.18
2127	IL23-IL1b	MLN	PLZF+	IL17	0.85	0.85
2126	IL23-IL1b	MLN	PLZF+	IL17	14.6	14.6
2124	IL23-IL1b	MLN	PLZF+	IL17	6.07	6.07
2123	IL23-IL1b	MLN	PLZF+	IL17	8.04	8.04
2134	IL23-IL1b	MLN	PLZF+	IL17	11.2	10.385
2134	IL23-IL1b	MLN	PLZF+	IL17	9.57
2135	IL23-IL1b	MLN	PLZF+	IL17	8.82	8.82
2136	IL23-IL1b	MLN	PLZF+	IL17	2.87	2.87
2137	IL23-IL1b	MLN	PLZF+	IL17	0.3	0.43
2137	IL23-IL1b	MLN	PLZF+	IL17	0.56
2127	IL23-IL1b	SI	PLZF-	IL17	0.28	0.28
2126	IL23-IL1b	SI	PLZF-	IL17	0.2	0.2
2124	IL23-IL1b	SI	PLZF-	IL17	0.048	0.048
2123	IL23-IL1b	SI	PLZF-	IL17	0.15	0.15
2134	IL23-IL1b	SI	PLZF-	IL17	0.2	0.2
2135	IL23-IL1b	SI	PLZF-	IL17	0.46	0.46
2136	IL23-IL1b	SI	PLZF-	IL17	0.081	0.081
2137	IL23-IL1b	SI	PLZF-	IL17	0.064	0.064
2127	IL23-IL1b	SI	PLZF+	IL17	0.048	0.048
2126	IL23-IL1b	SI	PLZF+	IL17	0.24	0.24
2124	IL23-IL1b	SI	PLZF+	IL17	0.045	0.045
2123	IL23-IL1b	SI	PLZF+	IL17	0.062	0.062
2134	IL23-IL1b	SI	PLZF+	IL17	0.063	0.063
2135	IL23-IL1b	SI	PLZF+	IL17	0.48	0.48
2136	IL23-IL1b	SI	PLZF+	IL17	0.082	0.082
2137	IL23-IL1b	SI	PLZF+	IL17	0.095	0.095
2127	IL23-IL1b_IL12-IL18	MLN	PLZF-	IL17	0.55	0.55
2126	IL23-IL1b_IL12-IL18	MLN	PLZF-	IL17	3.3	3.3
2124	IL23-IL1b_IL12-IL18	MLN	PLZF-	IL17	3.47	3.47
2123	IL23-IL1b_IL12-IL18	MLN	PLZF-	IL17	4.17	4.17
2134	IL23-IL1b_IL12-IL18	MLN	PLZF-	IL17	5.83	5.655
2134	IL23-IL1b_IL12-IL18	MLN	PLZF-	IL17	5.48
2135	IL23-IL1b_IL12-IL18	MLN	PLZF-	IL17	5.26	5.15
2135	IL23-IL1b_IL12-IL18	MLN	PLZF-	IL17	5.04
2137	IL23-IL1b_IL12-IL18	MLN	PLZF-	IL17	0.051	0.0805
2137	IL23-IL1b_IL12-IL18	MLN	PLZF-	IL17	0.11
2127	IL23-IL1b_IL12-IL18	MLN	PLZF+	IL17	0.5	0.5
2126	IL23-IL1b_IL12-IL18	MLN	PLZF+	IL17	14.4	14.4
2124	IL23-IL1b_IL12-IL18	MLN	PLZF+	IL17	7.46	7.46
2123	IL23-IL1b_IL12-IL18	MLN	PLZF+	IL17	8.62	8.62
2134	IL23-IL1b_IL12-IL18	MLN	PLZF+	IL17	14.8	14.6
2134	IL23-IL1b_IL12-IL18	MLN	PLZF+	IL17	14.4
2135	IL23-IL1b_IL12-IL18	MLN	PLZF+	IL17	13.3	12.65
2135	IL23-IL1b_IL12-IL18	MLN	PLZF+	IL17	12
2137	IL23-IL1b_IL12-IL18	MLN	PLZF+	IL17	0	0
2137	IL23-IL1b_IL12-IL18	MLN	PLZF+	IL17	0
2127	IL23-IL1b_IL12-IL18	SI	PLZF-	IL17	0	0.045
2127	IL23-IL1b_IL12-IL18	SI	PLZF-	IL17	0.09
2126	IL23-IL1b_IL12-IL18	SI	PLZF-	IL17	0.25	0.25
2124	IL23-IL1b_IL12-IL18	SI	PLZF-	IL17	0.11	0.11
2123	IL23-IL1b_IL12-IL18	SI	PLZF-	IL17	0.079	0.079
2134	IL23-IL1b_IL12-IL18	SI	PLZF-	IL17	0.93	0.93
2135	IL23-IL1b_IL12-IL18	SI	PLZF-	IL17	0.54	0.54
2137	IL23-IL1b_IL12-IL18	SI	PLZF-	IL17	0.082	0.082
2127	IL23-IL1b_IL12-IL18	SI	PLZF+	IL17	0.048	0.048
2127	IL23-IL1b_IL12-IL18	SI	PLZF+	IL17	0.048
2126	IL23-IL1b_IL12-IL18	SI	PLZF+	IL17	0.066	0.066
2124	IL23-IL1b_IL12-IL18	SI	PLZF+	IL17	0.028	0.028
2123	IL23-IL1b_IL12-IL18	SI	PLZF+	IL17	0.081	0.081
2134	IL23-IL1b_IL12-IL18	SI	PLZF+	IL17	0.72	0.72
2135	IL23-IL1b_IL12-IL18	SI	PLZF+	IL17	0.39	0.39
2137	IL23-IL1b_IL12-IL18	SI	PLZF+	IL17	0.18	0.18
2127	nostim	MLN	PLZF-	IL17	0.43	0.43
2126	nostim	MLN	PLZF-	IL17	2.6	2.6
2124	nostim	MLN	PLZF-	IL17	2.13	2.13
2123	nostim	MLN	PLZF-	IL17	3.12	3.12
2134	nostim	MLN	PLZF-	IL17	3.19	2.705
2134	nostim	MLN	PLZF-	IL17	2.22
2135	nostim	MLN	PLZF-	IL17	4.15	4.15
2136	nostim	MLN	PLZF-	IL17	0.67	0.67
2137	nostim	MLN	PLZF-	IL17	0.025	0.0675
2137	nostim	MLN	PLZF-	IL17	0.11
2127	nostim	MLN	PLZF+	IL17	0	0
2126	nostim	MLN	PLZF+	IL17	4.46	4.46
2124	nostim	MLN	PLZF+	IL17	3.19	3.19
2123	nostim	MLN	PLZF+	IL17	4.12	4.12
2134	nostim	MLN	PLZF+	IL17	5.18	4.685
2134	nostim	MLN	PLZF+	IL17	4.19
2135	nostim	MLN	PLZF+	IL17	7.75	7.75
2136	nostim	MLN	PLZF+	IL17	1.27	1.27
2137	nostim	MLN	PLZF+	IL17	0.53	0.505
2137	nostim	MLN	PLZF+	IL17	0.48
2127	nostim	SI	PLZF-	IL17	0.13	0.104
2127	nostim	SI	PLZF-	IL17	0.078
2126	nostim	SI	PLZF-	IL17	0.23	0.23
2124	nostim	SI	PLZF-	IL17	0.051	0.051
2123	nostim	SI	PLZF-	IL17	0.11	0.11
2134	nostim	SI	PLZF-	IL17	0.43	0.43
2135	nostim	SI	PLZF-	IL17	0.29	0.29
2136	nostim	SI	PLZF-	IL17	0.023	0.023
2137	nostim	SI	PLZF-	IL17	0.018	0.018
2127	nostim	SI	PLZF+	IL17	0.045	0.0505
2127	nostim	SI	PLZF+	IL17	0.056
2126	nostim	SI	PLZF+	IL17	0.051	0.051
2124	nostim	SI	PLZF+	IL17	0.021	0.021
2123	nostim	SI	PLZF+	IL17	0.034	0.034
2134	nostim	SI	PLZF+	IL17	0.35	0.35
2135	nostim	SI	PLZF+	IL17	0.35	0.35
2136	nostim	SI	PLZF+	IL17	0.032	0.032
2137	nostim	SI	PLZF+	IL17	0	0

## Sheet: Fig 2h
Sample_Code	Stim_Condition	Tissue	PLZF	Cytokine	Percent_Cytokine_Positive	Average
2127	CD3-CD28	MLN	PLZF-	IL22	0.56	0.56
2126	CD3-CD28	MLN	PLZF-	IL22	0	0
2134	CD3-CD28	MLN	PLZF-	IL22	0.11	0.2
2134	CD3-CD28	MLN	PLZF-	IL22	0.29
2135	CD3-CD28	MLN	PLZF-	IL22	5.88	5.905
2135	CD3-CD28	MLN	PLZF-	IL22	5.93
2136	CD3-CD28	MLN	PLZF-	IL22	1.44	1.44
2137	CD3-CD28	MLN	PLZF-	IL22	0.43	0.5
2137	CD3-CD28	MLN	PLZF-	IL22	0.57
2206	CD3-CD28	MLN	PLZF-	IL22	0.015	0.015
2207	CD3-CD28	MLN	PLZF-	IL22	0.2	0.2
2127	CD3-CD28	MLN	PLZF+	IL22	1.35	1.35
2126	CD3-CD28	MLN	PLZF+	IL22	3.14	3.14
2134	CD3-CD28	MLN	PLZF+	IL22	0.15	0.33
2134	CD3-CD28	MLN	PLZF+	IL22	0.51
2135	CD3-CD28	MLN	PLZF+	IL22	2.32	2.455
2135	CD3-CD28	MLN	PLZF+	IL22	2.59
2136	CD3-CD28	MLN	PLZF+	IL22	1.62	1.62
2137	CD3-CD28	MLN	PLZF+	IL22	0.93	1.37
2137	CD3-CD28	MLN	PLZF+	IL22	1.81
2206	CD3-CD28	MLN	PLZF+	IL22	0.19	0.19
2207	CD3-CD28	MLN	PLZF+	IL22	0.66	0.66
2127	CD3-CD28	SI	PLZF-	IL22	0.33	0.44
2127	CD3-CD28	SI	PLZF-	IL22	0.55
2126	CD3-CD28	SI	PLZF-	IL22	0.43	0.43
2134	CD3-CD28	SI	PLZF-	IL22	0.32	0.32
2135	CD3-CD28	SI	PLZF-	IL22	4.8	4.8
2136	CD3-CD28	SI	PLZF-	IL22	0.2	0.2
2137	CD3-CD28	SI	PLZF-	IL22	0.97	0.97
2206	CD3-CD28	SI	PLZF-	IL22	0.13	0.13
2207	CD3-CD28	SI	PLZF-	IL22	0.28	0.28
2126	CD3-CD28	SI	PLZF+	IL22	0.65	1.39
2127	CD3-CD28	SI	PLZF+	IL22	2.13
2126	CD3-CD28	SI	PLZF+	IL22	3.58	3.58
2134	CD3-CD28	SI	PLZF+	IL22	0.36	0.36
2135	CD3-CD28	SI	PLZF+	IL22	0.85	0.85
2136	CD3-CD28	SI	PLZF+	IL22	0.12	0.12
2137	CD3-CD28	SI	PLZF+	IL22	1.25	1.25
2206	CD3-CD28	SI	PLZF+	IL22	0.068	0.068
2207	CD3-CD28	SI	PLZF+	IL22	0.41	0.41
2127	IL12-IL18	MLN	PLZF-	IL22	0	0.028
2127	IL12-IL18	MLN	PLZF-	IL22	0.056
2126	IL12-IL18	MLN	PLZF-	IL22	0	0.043
2126	IL12-IL18	MLN	PLZF-	IL22	0.086
2124	IL12-IL18	MLN	PLZF-	IL22	0.45	0.45
2123	IL12-IL18	MLN	PLZF-	IL22	0.34	0.34
2134	IL12-IL18	MLN	PLZF-	IL22	0.21	0.26
2134	IL12-IL18	MLN	PLZF-	IL22	0.23
2134	IL12-IL18	MLN	PLZF-	IL22	0.39
2134	IL12-IL18	MLN	PLZF-	IL22	0.21
2135	IL12-IL18	MLN	PLZF-	IL22	2.11	2.0075
2135	IL12-IL18	MLN	PLZF-	IL22	2.83
2135	IL12-IL18	MLN	PLZF-	IL22	1.65
2135	IL12-IL18	MLN	PLZF-	IL22	1.44
2136	IL12-IL18	MLN	PLZF-	IL22	0.46	0.46
2137	IL12-IL18	MLN	PLZF-	IL22	0.17	0.085
2137	IL12-IL18	MLN	PLZF-	IL22	0
2206	IL12-IL18	MLN	PLZF-	IL22	0.14	0.14
2207	IL12-IL18	MLN	PLZF-	IL22	0.39	0.39
2127	IL12-IL18	MLN	PLZF+	IL22	2.33	2.365
2127	IL12-IL18	MLN	PLZF+	IL22	2.4
2126	IL12-IL18	MLN	PLZF+	IL22	4.85	3.95
2126	IL12-IL18	MLN	PLZF+	IL22	3.05
2124	IL12-IL18	MLN	PLZF+	IL22	1.74	1.74
2123	IL12-IL18	MLN	PLZF+	IL22	7.38	7.38
2134	IL12-IL18	MLN	PLZF+	IL22	1.47	1.2925
2134	IL12-IL18	MLN	PLZF+	IL22	0.37
2134	IL12-IL18	MLN	PLZF+	IL22	1.66
2134	IL12-IL18	MLN	PLZF+	IL22	1.67
2135	IL12-IL18	MLN	PLZF+	IL22	0.51	1.0175
2135	IL12-IL18	MLN	PLZF+	IL22	0.73
2135	IL12-IL18	MLN	PLZF+	IL22	1.55
2135	IL12-IL18	MLN	PLZF+	IL22	1.28
2136	IL12-IL18	MLN	PLZF+	IL22	0.64	0.64
2137	IL12-IL18	MLN	PLZF+	IL22	1.26	0.88
2137	IL12-IL18	MLN	PLZF+	IL22	0.5
2206	IL12-IL18	MLN	PLZF+	IL22	1.1	1.1
2207	IL12-IL18	MLN	PLZF+	IL22	2.21	2.21
2127	IL12-IL18	SI	PLZF-	IL22	0.81	1.095
2127	IL12-IL18	SI	PLZF-	IL22	1.02
2127	IL12-IL18	SI	PLZF-	IL22	1.52
2127	IL12-IL18	SI	PLZF-	IL22	1.03
2126	IL12-IL18	SI	PLZF-	IL22	6.91	6.575
2126	IL12-IL18	SI	PLZF-	IL22	6.24
2124	IL12-IL18	SI	PLZF-	IL22	1.34	1.34
2123	IL12-IL18	SI	PLZF-	IL22	6.92	6.92
2134	IL12-IL18	SI	PLZF-	IL22	5.45	5.745
2134	IL12-IL18	SI	PLZF-	IL22	6.04
2135	IL12-IL18	SI	PLZF-	IL22	6.37	5.745
2135	IL12-IL18	SI	PLZF-	IL22	5.12
2136	IL12-IL18	SI	PLZF-	IL22	0.15	0.15
2137	IL12-IL18	SI	PLZF-	IL22	1.67	1.67
2206	IL12-IL18	SI	PLZF-	IL22	1.41	1.41
2207	IL12-IL18	SI	PLZF-	IL22	0.94	0.94
2127	IL12-IL18	SI	PLZF+	IL22	5.69	6.12
2127	IL12-IL18	SI	PLZF+	IL22	5.88
2127	IL12-IL18	SI	PLZF+	IL22	6.22
2127	IL12-IL18	SI	PLZF+	IL22	6.69
2126	IL12-IL18	SI	PLZF+	IL22	11.6	11
2126	IL12-IL18	SI	PLZF+	IL22	10.4
2124	IL12-IL18	SI	PLZF+	IL22	2.87	2.87
2123	IL12-IL18	SI	PLZF+	IL22	14.8	14.8
2134	IL12-IL18	SI	PLZF+	IL22	10.7	10.75
2134	IL12-IL18	SI	PLZF+	IL22	10.8
2135	IL12-IL18	SI	PLZF+	IL22	5.12	6.035
2135	IL12-IL18	SI	PLZF+	IL22	6.95
2136	IL12-IL18	SI	PLZF+	IL22	0.22	0.22
2137	IL12-IL18	SI	PLZF+	IL22	3.98	3.98
2206	IL12-IL18	SI	PLZF+	IL22	2.25	2.25
2207	IL12-IL18	SI	PLZF+	IL22	2.18	2.18
2127	IL23-IL1b	MLN	PLZF-	IL22	0.086	0.086
2126	IL23-IL1b	MLN	PLZF-	IL22	0.25	0.25
2124	IL23-IL1b	MLN	PLZF-	IL22	0.47	0.47
2123	IL23-IL1b	MLN	PLZF-	IL22	0.33	0.33
2134	IL23-IL1b	MLN	PLZF-	IL22	0.087	0.0695
2134	IL23-IL1b	MLN	PLZF-	IL22	0.052
2135	IL23-IL1b	MLN	PLZF-	IL22	1.66	1.66
2136	IL23-IL1b	MLN	PLZF-	IL22	0.47	0.47
2137	IL23-IL1b	MLN	PLZF-	IL22	0.097	0.1185
2137	IL23-IL1b	MLN	PLZF-	IL22	0.14
2127	IL23-IL1b	MLN	PLZF+	IL22	0.76	0.76
2126	IL23-IL1b	MLN	PLZF+	IL22	8.33	8.33
2124	IL23-IL1b	MLN	PLZF+	IL22	4.67	4.67
2123	IL23-IL1b	MLN	PLZF+	IL22	4.51	4.51
2134	IL23-IL1b	MLN	PLZF+	IL22	0.74	0.515
2134	IL23-IL1b	MLN	PLZF+	IL22	0.29
2135	IL23-IL1b	MLN	PLZF+	IL22	0.25	0.25
2136	IL23-IL1b	MLN	PLZF+	IL22	0.96	0.96
2137	IL23-IL1b	MLN	PLZF+	IL22	1.49	1.025
2137	IL23-IL1b	MLN	PLZF+	IL22	0.56
2127	IL23-IL1b	SI	PLZF-	IL22	0.41	0.41
2126	IL23-IL1b	SI	PLZF-	IL22	1.05	1.05
2124	IL23-IL1b	SI	PLZF-	IL22	0.62	0.62
2123	IL23-IL1b	SI	PLZF-	IL22	0.91	0.91
2134	IL23-IL1b	SI	PLZF-	IL22	0.17	0.17
2135	IL23-IL1b	SI	PLZF-	IL22	1.22	1.22
2136	IL23-IL1b	SI	PLZF-	IL22	0.048	0.048
2137	IL23-IL1b	SI	PLZF-	IL22	0.14	0.14
2127	IL23-IL1b	SI	PLZF+	IL22	0.94	0.94
2126	IL23-IL1b	SI	PLZF+	IL22	1.31	1.31
2124	IL23-IL1b	SI	PLZF+	IL22	1.17	1.17
2123	IL23-IL1b	SI	PLZF+	IL22	1.51	1.51
2134	IL23-IL1b	SI	PLZF+	IL22	0.2	0.2
2135	IL23-IL1b	SI	PLZF+	IL22	0.72	0.72
2136	IL23-IL1b	SI	PLZF+	IL22	0	0
2137	IL23-IL1b	SI	PLZF+	IL22	0.3	0.3
2127	IL23-IL1b_IL12-IL18	MLN	PLZF-	IL22	0.14	0.14
2126	IL23-IL1b_IL12-IL18	MLN	PLZF-	IL22	0	0
2124	IL23-IL1b_IL12-IL18	MLN	PLZF-	IL22	0.68	0.68
2123	IL23-IL1b_IL12-IL18	MLN	PLZF-	IL22	0.58	0.58
2134	IL23-IL1b_IL12-IL18	MLN	PLZF-	IL22	0.24	0.25
2134	IL23-IL1b_IL12-IL18	MLN	PLZF-	IL22	0.26
2135	IL23-IL1b_IL12-IL18	MLN	PLZF-	IL22	1.85	1.51
2135	IL23-IL1b_IL12-IL18	MLN	PLZF-	IL22	1.17
2137	IL23-IL1b_IL12-IL18	MLN	PLZF-	IL22	0.085	0.1175
2137	IL23-IL1b_IL12-IL18	MLN	PLZF-	IL22	0.15
2127	IL23-IL1b_IL12-IL18	MLN	PLZF+	IL22	7.22	7.22
2126	IL23-IL1b_IL12-IL18	MLN	PLZF+	IL22	6.73	6.73
2124	IL23-IL1b_IL12-IL18	MLN	PLZF+	IL22	6.35	6.35
2123	IL23-IL1b_IL12-IL18	MLN	PLZF+	IL22	7.43	7.43
2134	IL23-IL1b_IL12-IL18	MLN	PLZF+	IL22	1.64	1.765
2134	IL23-IL1b_IL12-IL18	MLN	PLZF+	IL22	1.89
2135	IL23-IL1b_IL12-IL18	MLN	PLZF+	IL22	1.63	2.115
2135	IL23-IL1b_IL12-IL18	MLN	PLZF+	IL22	2.6
2137	IL23-IL1b_IL12-IL18	MLN	PLZF+	IL22	1.16	1.46
2137	IL23-IL1b_IL12-IL18	MLN	PLZF+	IL22	1.76
2127	IL23-IL1b_IL12-IL18	SI	PLZF-	IL22	1.43	1.275
2127	IL23-IL1b_IL12-IL18	SI	PLZF-	IL22	1.12
2126	IL23-IL1b_IL12-IL18	SI	PLZF-	IL22	9.93	9.93
2124	IL23-IL1b_IL12-IL18	SI	PLZF-	IL22	1.8	1.8
2123	IL23-IL1b_IL12-IL18	SI	PLZF-	IL22	9.7	9.7
2134	IL23-IL1b_IL12-IL18	SI	PLZF-	IL22	6.94	6.94
2135	IL23-IL1b_IL12-IL18	SI	PLZF-	IL22	5.77	5.77
2137	IL23-IL1b_IL12-IL18	SI	PLZF-	IL22	2.56	2.56
2127	IL23-IL1b_IL12-IL18	SI	PLZF+	IL22	9.11	8.725
2127	IL23-IL1b_IL12-IL18	SI	PLZF+	IL22	8.34
2126	IL23-IL1b_IL12-IL18	SI	PLZF+	IL22	14.1	14.1
2124	IL23-IL1b_IL12-IL18	SI	PLZF+	IL22	4.54	4.54
2123	IL23-IL1b_IL12-IL18	SI	PLZF+	IL22	19.2	19.2
2134	IL23-IL1b_IL12-IL18	SI	PLZF+	IL22	11.1	11.1
2135	IL23-IL1b_IL12-IL18	SI	PLZF+	IL22	6.49	6.49
2137	IL23-IL1b_IL12-IL18	SI	PLZF+	IL22	5.7	5.7
2127	nostim	MLN	PLZF-	IL22	0.033	0.0595
2127	nostim	MLN	PLZF-	IL22	0.086
2126	nostim	MLN	PLZF-	IL22	0	0
2126	nostim	MLN	PLZF-	IL22	0
2124	nostim	MLN	PLZF-	IL22	0.35	0.54
2124	nostim	MLN	PLZF-	IL22	0.73
2123	nostim	MLN	PLZF-	IL22	0.21	0.245
2123	nostim	MLN	PLZF-	IL22	0.28
2134	nostim	MLN	PLZF-	IL22	0.023	0.02225
2134	nostim	MLN	PLZF-	IL22	0.024
2134	nostim	MLN	PLZF-	IL22	0.029
2134	nostim	MLN	PLZF-	IL22	0.013
2135	nostim	MLN	PLZF-	IL22	2.31	1.425
2135	nostim	MLN	PLZF-	IL22	0.54
2136	nostim	MLN	PLZF-	IL22	0.79	0.79
2137	nostim	MLN	PLZF-	IL22	0.18	0.26
2137	nostim	MLN	PLZF-	IL22	0.34
2206	nostim	MLN	PLZF-	IL22	0	0
2127	nostim	MLN	PLZF+	IL22	0	0.12
2127	nostim	MLN	PLZF+	IL22	0.24
2126	nostim	MLN	PLZF+	IL22	0	0
2126	nostim	MLN	PLZF+	IL22	0
2124	nostim	MLN	PLZF+	IL22	0.5	3.175
2124	nostim	MLN	PLZF+	IL22	5.85
2123	nostim	MLN	PLZF+	IL22	4.77	4.935
2123	nostim	MLN	PLZF+	IL22	5.1
2134	nostim	MLN	PLZF+	IL22	0.19	0.1375
2134	nostim	MLN	PLZF+	IL22	0.36
2134	nostim	MLN	PLZF+	IL22	0
2134	nostim	MLN	PLZF+	IL22	0
2135	nostim	MLN	PLZF+	IL22	0	0.26
2135	nostim	MLN	PLZF+	IL22	0.52
2136	nostim	MLN	PLZF+	IL22	0.63	0.63
2137	nostim	MLN	PLZF+	IL22	0.53	0.745
2137	nostim	MLN	PLZF+	IL22	0.96
2206	nostim	MLN	PLZF+	IL22	0.26	0.26
2127	nostim	SI	PLZF-	IL22	0	0.0065
2127	nostim	SI	PLZF-	IL22	0
2127	nostim	SI	PLZF-	IL22	0.026
2127	nostim	SI	PLZF-	IL22	0
2126	nostim	SI	PLZF-	IL22	0.15	0.13
2126	nostim	SI	PLZF-	IL22	0.11
2124	nostim	SI	PLZF-	IL22	0.05	0.115
2124	nostim	SI	PLZF-	IL22	0.18
2123	nostim	SI	PLZF-	IL22	0.06	0.13
2123	nostim	SI	PLZF-	IL22	0.2
2134	nostim	SI	PLZF-	IL22	0.012	0.00927
2134	nostim	SI	PLZF-	IL22	0.00653
2135	nostim	SI	PLZF-	IL22	1.15	0.78
2135	nostim	SI	PLZF-	IL22	0.41
2136	nostim	SI	PLZF-	IL22	0.091	0.091
2137	nostim	SI	PLZF-	IL22	0.047	0.047
2206	nostim	SI	PLZF-	IL22	0	0
2127	nostim	SI	PLZF+	IL22	0	0.01475
2127	nostim	SI	PLZF+	IL22	0
2127	nostim	SI	PLZF+	IL22	0.022
2127	nostim	SI	PLZF+	IL22	0.037
2126	nostim	SI	PLZF+	IL22	0.1	0.125
2126	nostim	SI	PLZF+	IL22	0.15
2124	nostim	SI	PLZF+	IL22	0.3	0.32
2124	nostim	SI	PLZF+	IL22	0.34
2123	nostim	SI	PLZF+	IL22	0.087	0.1335
2123	nostim	SI	PLZF+	IL22	0.18
2134	nostim	SI	PLZF+	IL22	0.00855	0.00629
2134	nostim	SI	PLZF+	IL22	0.00403
2135	nostim	SI	PLZF+	IL22	0	0.037
2135	nostim	SI	PLZF+	IL22	0.074
2136	nostim	SI	PLZF+	IL22	0	0
2137	nostim	SI	PLZF+	IL22	0.015	0.015
2206	nostim	SI	PLZF+	IL22	0.028	0.028

## Sheet: Fig 3a
Sample_Code	Cytokine	Tissue	Mean Cytokine Concentration (pg/ml)
2116	IL15	MLN	6.69
2116	IL15	SI	24.67
2117	IL15	MLN	4.64
2117	IL15	SI	41.135
2118	IL15	MLN	7.205
2118	IL15	SI	38.22
2119	IL15	MLN	4.895
2119	IL15	SI	30.255
2120	IL15	MLN	6.945
2120	IL15	SI	87.345
2121	IL15	MLN	8.74
2121	IL15	SI	41.83
2122	IL15	MLN	6.69
2122	IL15	SI	28.45
2116	IL7	MLN	1.215
2116	IL7	SI	1.835
2117	IL7	MLN	0.785
2117	IL7	SI	18.32
2118	IL7	MLN	3.77
2118	IL7	SI	3.7
2119	IL7	MLN	1.565
2119	IL7	SI	6.71
2120	IL7	MLN	1.105
2120	IL7	SI	7.3
2121	IL7	MLN	1.2
2121	IL7	SI	7.3
2122	IL7	MLN	0.705
2122	IL7	SI	12.625

## Sheet: Fig 3c
Sample_Code	Cytokine_Condition	Percent_PLZFpos	average_Percent_PLZFpos
2020	d0	6.25	6.25
2035	d0	9.73	9.73
2033	d0	2.82	2.82
2110	d0	5.66	5.66
2043	d0	1.72	1.72
2044	d0	3.16	3.16
2103	d0	3.31	3.31
2105	d0	4.46	4.46
2112	d0	2.69	2.69
2114	d0	2.9	2.9
2116	d0	5.17	5.17
2119	d0	3.16	3.16
2122	d0	0.67	0.67
2128	d0	8.18	8.18
2201	d0	0.51	0.51
2210	d0	3.22	3.22
2212	d0	12.1	12.1
2215	d0	3.02	3.02
2217	d0	8.94	8.94
2133	d0	3.45	3.45
2143	d0	0.78	0.815
2143	d0	0.85
2205	d0	3.53	3.53
2210	d0	6.29	6.29
2211	d0	4.46	4.26
2211	d0	4.06
2212	d0	4.63	4.63
2126	IL15	7.33	7.375
2126	IL15	7.42
2125	IL15	3.4	3.38
2125	IL15	3.36
2122	IL15	5.03	4.675
2122	IL15	4.32
2121	IL15	6.55	5.88
2121	IL15	5.21
2119	IL15	6.11	6.94
2119	IL15	7.77
1623	IL2	9.2	8.48333
1623	IL2	7.24
1623	IL2	9.01
1602	IL2	1.25	1.14333
1602	IL2	0.97
1602	IL2	1.21
1644	IL2	3.76	5.06
1644	IL2	6.36
2011	IL2	13.9	11.11
2011	IL2	8.32
1603	IL2	0.73	0.64
1603	IL2	0.55
1603	IL2	0.64
1604	IL2	0.89	0.966667
1604	IL2	0.94
1604	IL2	1.07
1537	IL2	0.94	1.33333
1537	IL2	1.66
1537	IL2	1.4
2037	IL2	7.82	6.995
2037	IL2	6.17
2038	IL2	3.98	3.765
2038	IL2	3.55
2041	IL2	4.43	4.525
2041	IL2	4.62
2103	IL2	3.31	2.95
2103	IL2	2.59
2105	IL2	0.42	0.42
2104	IL2	7.33	7.52
2104	IL2	7.71
2106	IL2	6.14	6.63
2106	IL2	7.12
2114	IL2	2.92	2.575
2114	IL2	2.23
2119	IL2	5.42	5.57
2119	IL2	5.72
2126	IL2	3.97	3.665
2126	IL2	3.36
2125	IL2	1.49	1.31
2125	IL2	1.13
2122	IL2	2.15	1.91
2122	IL2	1.67
2121	IL2	4.33	4.105
2121	IL2	3.88
2119	IL2	4.19	3.475
2119	IL2	2.76
1623	IL7	16.9	17.3667
1623	IL7	18.8
1623	IL7	16.4
1602	IL7	4.56	3.91667
1602	IL7	4.15
1602	IL7	3.04
1644	IL7	6.9	10.1
1644	IL7	13.3
2011	IL7	13.8	13.8
1603	IL7	7.33	8.38
1603	IL7	10.1
1603	IL7	7.71
1604	IL7	8.31	7.56333
1604	IL7	6.62
1604	IL7	7.76
1537	IL7	9.54	11.0933
1537	IL7	14.7
1537	IL7	9.04
2037	IL7	16.9	20.45
2037	IL7	24
2038	IL7	15	14.4
2038	IL7	13.8
2041	IL7	12.1	13.55
2041	IL7	15
2103	IL7	11.1	11.1
2105	IL7	4.67	4.67
2104	IL7	10.3	11.35
2104	IL7	12.4
2106	IL7	12.5	13
2106	IL7	13.5
2114	IL7	6.36	6.655
2114	IL7	6.95
2119	IL7	14.2	13.8
2119	IL7	13.4
2126	IL7	9.93	9.9
2126	IL7	9.87
2125	IL7	7.56	7.01
2125	IL7	6.46
2122	IL7	6.44	6.82
2122	IL7	7.2
2121	IL7	8	7.355
2121	IL7	6.71
2119	IL7	7.52	7.99
2119	IL7	8.46

## Sheet: Fig 3e
Sample_Code	CellType	IL7_conc (ng/ml)	Expansion_Index	Mean
2038	PLZF-	0.1	1.29	1.29
2038	PLZF+	0.1	1.87	1.87
2041	PLZF-	0.1	1.3	1.34
2041	PLZF-	0.1	1.38
2041	PLZF+	0.1	2.26	2.505
2041	PLZF+	0.1	2.75
2037	PLZF-	0.5	1.83	1.815
2037	PLZF-	0.5	1.8
2037	PLZF+	0.5	3.63	3.295
2037	PLZF+	0.5	2.96
2038	PLZF-	0.5	1.96	1.96
2038	PLZF-	0.5	1.96
2038	PLZF+	0.5	2.54	2.625
2038	PLZF+	0.5	2.71
2041	PLZF-	0.5	1.81	1.815
2041	PLZF-	0.5	1.82
2041	PLZF+	0.5	2.62	2.995
2041	PLZF+	0.5	3.37
2210	PLZF-	0.5	1.78	1.745
2210	PLZF-	0.5	1.71
2210	PLZF+	0.5	2.83	2.72
2210	PLZF+	0.5	2.61
2211	PLZF-	0.5	1.97	2.05
2211	PLZF-	0.5	2.13
2211	PLZF+	0.5	3.15	3.56
2211	PLZF+	0.5	3.97
2037	PLZF-	1	2.28	2.295
2037	PLZF-	1	2.31
2037	PLZF+	1	4.9	4.815
2037	PLZF+	1	4.73
2038	PLZF-	1	2.38	2.33
2038	PLZF-	1	2.28
2038	PLZF+	1	2.95	3.22
2038	PLZF+	1	3.49
2041	PLZF-	1	1.89	1.88
2041	PLZF-	1	1.87
2041	PLZF+	1	3.72	3.19
2041	PLZF+	1	2.66
2210	PLZF-	1	2.13	2.12
2210	PLZF-	1	2.11
2210	PLZF+	1	3.8	3.845
2210	PLZF+	1	3.89
2211	PLZF-	1	2.39	2.45
2211	PLZF-	1	2.51
2211	PLZF+	1	5.48	5.1
2211	PLZF+	1	4.72
2037	PLZF-	5	2.77	2.76
2037	PLZF-	5	2.75
2037	PLZF+	5	7.02	7.07
2037	PLZF+	5	7.12
2038	PLZF-	5	2.5	2.465
2038	PLZF-	5	2.43
2038	PLZF+	5	4.33	4.56
2038	PLZF+	5	4.79
2041	PLZF-	5	1.89	1.89
2041	PLZF-	5	1.89
2041	PLZF+	5	3.81	3.225
2041	PLZF+	5	2.64
2210	PLZF-	5	2.66	2.555
2210	PLZF-	5	2.45
2210	PLZF+	5	5.58	5.745
2210	PLZF+	5	5.91
2211	PLZF-	5	2.71	2.7
2211	PLZF-	5	2.69
2211	PLZF+	5	5.65	5.98
2211	PLZF+	5	6.31
2037	PLZF-	10	2.8	2.83
2037	PLZF-	10	2.86
2037	PLZF+	10	6.14	6.81
2037	PLZF+	10	7.48
2038	PLZF-	10	2.69	2.645
2038	PLZF-	10	2.6
2038	PLZF+	10	4.68	4.46
2038	PLZF+	10	4.24
2041	PLZF-	10	2.08	1.975
2041	PLZF-	10	1.87
2041	PLZF+	10	3.04	3.335
2041	PLZF+	10	3.63
2210	PLZF-	10	2.53	2.58
2210	PLZF-	10	2.63
2210	PLZF+	10	5.17	5.685
2210	PLZF+	10	6.2
2211	PLZF-	10	2.81	2.785
2211	PLZF-	10	2.76
2211	PLZF+	10	6.03	6.065
2211	PLZF+	10	6.1
2037	PLZF-	20	2.95	2.86
2037	PLZF-	20	2.77
2037	PLZF+	20	6.95	7.07
2037	PLZF+	20	7.19
2038	PLZF-	20	2.29	2.32
2038	PLZF-	20	2.35
2038	PLZF+	20	4.59	4.485
2038	PLZF+	20	4.38
2041	PLZF-	20	1.9	1.915
2041	PLZF-	20	1.93
2041	PLZF+	20	2.68	3.595
2041	PLZF+	20	4.51
2210	PLZF-	20	2.66	2.635
2210	PLZF-	20	2.61
2210	PLZF+	20	5.65	5.985
2210	PLZF+	20	6.32
2211	PLZF-	20	2.75	2.75
2211	PLZF-	20	2.75
2211	PLZF+	20	6.09	6.345
2211	PLZF+	20	6.6
2037	PLZF-	50	2.82	2.79
2037	PLZF-	50	2.76
2037	PLZF+	50	6.99	7.02
2037	PLZF+	50	7.05
2041	PLZF-	IL2	1.22	1.23
2041	PLZF-	IL2	1.24
2041	PLZF+	IL2	1.56	1.515
2041	PLZF+	IL2	1.47
2037	PLZF-	IL2	1.77	1.785
2037	PLZF-	IL2	1.8
2037	PLZF+	IL2	1.93	2.135
2037	PLZF+	IL2	2.34
2038	PLZF+	IL2	1.31	1.395
2038	PLZF+	IL2	1.48
2038	PLZF-	IL2	1.55	1.515
2038	PLZF-	IL2	1.48
2041	PLZF+	IL2	1.67	1.67
2041	PLZF+	IL2	1.67
2041	PLZF-	IL2	1.26	1.285
2041	PLZF-	IL2	1.31
2210	PLZF-	IL2	1	1
2210	PLZF+	IL2	1	1

## Sheet: Fig 3g
Sample_Code	Cytokine_Condition	Percent_PLZFpos	Mean_Percent_PLZFpos
1629	IL7	14.4	12.3333
1629	IL7	10.8
1629	IL7	11.8
1630	IL7	4.04	3.75333
1630	IL7	3.45
1630	IL7	3.77
1631	IL7	9.87	10.7567
1631	IL7	10.4
1631	IL7	12
1664	IL7	18.7	15.7667
1664	IL7	16
1664	IL7	12.6
1644	IL7	14.3	14.3
1665	IL7	18.5	16.9667
1665	IL7	15.7
1665	IL7	16.7
2210	IL7	13.5	12.4
2210	IL7	11.3
2211	IL7	9.85	9.88
2211	IL7	9.91
2213	IL7	4.29	4.805
2213	IL7	5.32
2214	IL7	7.34	7.585
2214	IL7	7.83
1629	IL7+TGFb	4.44	3.74
1629	IL7+TGFb	3.03
1629	IL7+TGFb	3.75
1630	IL7+TGFb	2.02	1.67667
1630	IL7+TGFb	1.48
1630	IL7+TGFb	1.53
1631	IL7+TGFb	3.28	3.59333
1631	IL7+TGFb	3.73
1631	IL7+TGFb	3.77
1664	IL7+TGFb	3.08	3.865
1664	IL7+TGFb	4.65
1644	IL7+TGFb	3.1	3.1
1665	IL7+TGFb	4.95	4.77333
1665	IL7+TGFb	4.57
1665	IL7+TGFb	4.8
2210	IL7+TGFb	4.94	4.66
2210	IL7+TGFb	4.38
2211	IL7+TGFb	3.93	3.89
2211	IL7+TGFb	3.85
2213	IL7+TGFb	1.63	1.935
2213	IL7+TGFb	2.24
2214	IL7+TGFb	3.38	3.285
2214	IL7+TGFb	3.19

## Sheet: Fig 3i
Sample_Code	Cytokine_Condition	PLZF	Expansion_Index	Mean
1629	IL7	PLZF-	3.37	3.53667
1629	IL7	PLZF-	3.32
1629	IL7	PLZF-	3.92
1629	IL7_TGFb	PLZF-	2.64	2.67667
1629	IL7_TGFb	PLZF-	2.58
1629	IL7_TGFb	PLZF-	2.81
1629	IL7	PLZF+	8.46	7.62333
1629	IL7	PLZF+	5.69
1629	IL7	PLZF+	8.72
1629	IL7_TGFb	PLZF+	3.06	3.03
1629	IL7_TGFb	PLZF+	2.8
1629	IL7_TGFb	PLZF+	3.23
1630	IL7	PLZF-	2	1.98667
1630	IL7	PLZF-	1.96
1630	IL7	PLZF-	2
1630	IL7_TGFb	PLZF-	1.77	1.82
1630	IL7_TGFb	PLZF-	1.84
1630	IL7_TGFb	PLZF-	1.85
1630	IL7	PLZF+	4.84	5.19667
1630	IL7	PLZF+	4.62
1630	IL7	PLZF+	6.13
1630	IL7_TGFb	PLZF+	2.22	2.19667
1630	IL7_TGFb	PLZF+	2.31
1630	IL7_TGFb	PLZF+	2.06
1631	IL7	PLZF-	2.21	2.29
1631	IL7	PLZF-	2.29
1631	IL7	PLZF-	2.37
1631	IL7_TGFb	PLZF-	2.05	2.00667
1631	IL7_TGFb	PLZF-	2
1631	IL7_TGFb	PLZF-	1.97
1631	IL7	PLZF+	4.27	4.57
1631	IL7	PLZF+	4.51
1631	IL7	PLZF+	4.93
1631	IL7_TGFb	PLZF+	1.82	2.04
1631	IL7_TGFb	PLZF+	2.07
1631	IL7_TGFb	PLZF+	2.23
2210	IL7_TGFb	PLZF+	2.92	2.925
2210	IL7_TGFb	PLZF+	2.93
2210	IL7	PLZF+	5.23	5.735
2210	IL7	PLZF+	6.24
2210	IL7_TGFb	PLZF-	2.63	2.62
2210	IL7_TGFb	PLZF-	2.61
2210	IL7	PLZF-	2.62	2.68
2210	IL7	PLZF-	2.74
2211	IL7_TGFb	PLZF+	3.39	3.315
2211	IL7_TGFb	PLZF+	3.24
2211	IL7	PLZF+	5.45	5.635
2211	IL7	PLZF+	5.82
2211	IL7_TGFb	PLZF-	2.64	2.615
2211	IL7_TGFb	PLZF-	2.59
2211	IL7	PLZF-	2.83	2.81
2211	IL7	PLZF-	2.79
2213	IL7_TGFb	PLZF-	1.7	1.695
2213	IL7_TGFb	PLZF-	1.69
2213	IL7	PLZF-	1.63	1.675
2213	IL7	PLZF-	1.72
2214	IL7_TGFb	PLZF-	1.5	1.505
2214	IL7_TGFb	PLZF-	1.51
2214	IL7	PLZF-	1.48	1.48
2214	IL7	PLZF-	1.48
2213	IL7_TGFb	PLZF+	1.78	1.875
2213	IL7_TGFb	PLZF+	1.97
2213	IL7	PLZF+	3.62	3.67
2213	IL7	PLZF+	3.72
2214	IL7_TGFb	PLZF+	1.69	1.655
2214	IL7_TGFb	PLZF+	1.62
2214	IL7	PLZF+	3.16	3.16
2214	IL7	PLZF+	3.16

[truncated: 41 more sheets: Fig 4b, Fig 4c, Fig 4e, Fig 4f, Fig 4g, Fig 5b, Fig 5d, Fig 5e, Fig 5g, Fig 5i, Fig 5k, Fig 5m, Fig 6b, Fig 6d, Fig 6e, Fig 7a, Fig 7b, Fig 7d, Fig 7f, SuppFig1F …]
